# Supplementary material for: Intertemporal trade-off between population growth rate and carrying capacity during public good production
Source: iScience. 2022 Mar 19;25(4):104117. doi: 10.1016/j.isci.2022.104117 (PMC8980746; doi:10.1016/j.isci.2022.104117)
Supplement: Data S1. Raw data for population growth over time [file mmc2.xlsx]

## Sheet: Outline
Experiment		Growth Measurements										Experiment		Delayed Induction												Experiment		Competition Assay												Experiment		AHL concentration variation
Strains used												Strains used														Strains used														Strains used
Stains Used		Condition		Natural Signal		External signal		Public good production				Stains Used		Condition		Natural Signal		External signal		Public good production						Stains Used		Condition		Natural Signal		External signal		Public good production						Stains Used		Condition		Natural Signal		External signal		Public good production
AmyE-		OFF		Yes		No		No				∆luxI		OFF		No		No		No						Cooperator				No		Yes		Yes						AmyE+		ON		Yes		Yes		Yes
AmyE+ + AHL		ON		Yes		Yes		Yes				∆luxI + AHL		ON at different time points		No		Yes		Yes						Cheater				No		Yes		No
AmyE+		QS		Yes		No		Yes
Note	AmyE-/ OFF strains does not express public good											Note	∆luxI strain has been derived from AmyE+ strain. All the populations can express public good only when induced with AHL externally													Note	Both Cooperator and cheater strains have been derived from ∆luxI and were induced at various time points with AHL externally													Note	All the populations were induced at 0th hour with different concentrations of AHL

## Sheet: DifferentGrowthStrategies_Fig1
Condition1		amyE-		OFF cells
Condition2		amyE+		QS cells
Condition3		amyE+ + AHL		ON cells
Colony counts par 5 μl of diluted culture												No. of cells/ ml = colony counts* 200*dilution factor
Time (hr)	Dilution		Condition1			Condition2			Condition3			Time (hr)		Condition1			Condition2			Condition3
		R1	R2	R3	R1	R2	R3	R1	R2	R3			R1	R2	R3	R1	R2	R3	R1	R2	R3
0	10^2	42	39	38	48	37	40	29	30	43		0	840000	780000	760000	960000	740000	800000	580000	600000	860000
1	10^2	60	74	48	59	47	48	38	50	48		1	1200000	1480000	960000	1180000	940000	960000	760000	1000000	960000
2	10^3	25	33	39	31	34	33	21	14	17		2	5000000	6600000	7800000	6200000	6800000	6600000	4200000	2800000	3400000
3	10^3	45	41	39	55	43	46	32	26	37		3	9000000	8200000	7800000	11000000	8600000	9200000	6400000	5200000	7400000
4	10^4	11	12	12	13	12	11	9	9	8		4	22000000	24000000	24000000	26000000	24000000	22000000	18000000	18000000	16000000
5	10^4	28	23	26	25	19	27	12	16	13		5	56000000	46000000	52000000	50000000	38000000	54000000	24000000	32000000	26000000
6	10^4	43	41	49	45	40	47	20	24	17		6	86000000	82000000	98000000	90000000	80000000	94000000	40000000	48000000	34000000
7	10^4	45	49	51	83	87	81	31	37	35		7	90000000	98000000	102000000	166000000	174000000	162000000	62000000	74000000	70000000
8	10^5	50	52	56	12	14	16	55	59	63		8	100000000	104000000	112000000	240000000	280000000	320000000	110000000	118000000	126000000
9	10^5	48	57	51	19	21	23	82	89	93		9	96000000	114000000	102000000	380000000	420000000	460000000	164000000	178000000	186000000
10	10^5	44	51	53	23	27	28	11	13	10		10	88000000	102000000	106000000	460000000	540000000	560000000	220000000	260000000	200000000
11	10^5	49	55	48	31	29	33	17	15	14		11	98000000	110000000	96000000	620000000	580000000	660000000	340000000	300000000	280000000
12	10^5	46	59	50	35	32	31	24	24	26		12	92000000	118000000	100000000	700000000	640000000	620000000	480000000	480000000	520000000
13	10^5	58	55	54	39	37	33	36	32	32		13	116000000	110000000	108000000	780000000	740000000	660000000	720000000	640000000	640000000
14	10^5	52	60	51	35	40	37	32	33	37		14	104000000	120000000	102000000	700000000	800000000	740000000	640000000	660000000	740000000
15	10^5	50	41	56	41	45	40	44	31	36		15	100000000	82000000	112000000	820000000	900000000	800000000	880000000	620000000	720000000
16	10^5	53	43	54	36	43	42	35	40	43		16	106000000	86000000	108000000	720000000	860000000	840000000	700000000	800000000	860000000
17	10^5	37	40	52	34	41	37	36	44	46		17	74000000	80000000	104000000	680000000	820000000	740000000	720000000	880000000	920000000
18	10^5	49	43	59	42	44	43	39	43	44		18	98000000	86000000	118000000	840000000	880000000	860000000	780000000	860000000	880000000
Key
	Dilution 10^4

## Sheet: TimeDependentInduction_Figure2
Condition 1		0 hr induction / ON populations			Note	All the scultures were treated with 3 μg/ ml
Condition 2		1 hr induction
Condition 3		2 hr induction
Condition 4		3 hr induction
Condition 5		4 hr induction
Condition 6		5 hr induction
Condition 7		6 hr induction
Condition 8		7 hr induction
Condition 9		8 hr induction
Condition 10		12 hr induction
Condition 11		No induction / OFF populations
Colony counts par 5 μl of diluted culture																																				No. of cells/ ml = colony counts* 200*dilution factor
Time (hr)	Dilution		Condition1			Condition2			Condition3			Condition4			Condition5			Condition6			Condition 7			Condition 8			Condition 9			Condition 10			Condition11			Time (hr)		Condition1			Condition2			Condition3			Condition4
		R1	R2	R3	R1	R2	R3	R1	R2	R3	R1	R2	R3	R1	R2	R3	R1	R2	R3	R1	R2	R3	R1	R2	R3	R1	R2	R3	R1	R2	R3	R1	R2	R3			R1	R2	R3	R1	R2	R3	R1	R2	R3	R1	R2	R3	R1
0	100	18	17	19	20	15	17	21	19	20	21	19	19	25	27	25	24	24	21	20	22	18	22	19	18	18	16	16	32	38	37	23	18	17		0	360000	340000	380000	400000	300000	340000	420000	380000	400000	420000	380000	380000	500000
1	100	15	16	15	28	26	35	32	27	30	34	37	25	39	38	39	31	37	36	37	39	30	36	37	37	28	29	30	40	46	42	32	26	32		1	300000	320000	300000	560000	520000	700000	640000	540000	600000	680000	740000	500000	780000
2	1000	10	9	10	7	8	8	22	20	19	19	17	18	17	18	16	18	13	17	16	17	16	18	19	20	17	20	18	12	10	11	17	20	16		2	2000000	1800000	2000000	1400000	1600000	1600000	4400000	4000000	3800000	3800000	3400000	3600000	3400000
3	1000	16	15	15	15	13	17	22	28	28	37	32	34	35	34	30	33	20	30	32	31	28	30	32	32	30	40	32	22	19	22	27	33	32		3	3200000	3000000	3000000	3000000	2600000	3400000	4400000	5600000	5600000	7400000	6400000	6800000	7000000
4	1000	20	18	16	23	16	23	24	29	31	55	48	50	53	55	57	46	50	51	48	45	49	51	47	45	49	57	50	42	36	41	44	50	54		4	4000000	3600000	3200000	4600000	3200000	4600000	4800000	5800000	6200000	11000000	9600000	10000000	10600000
5	10000	19	27	22	31	27	40	48	50	52	60	62	63	10	9	11	13	15	16	9	10	11	10	12	9	8	7	12	9	8	7	10	11	15		5	3800000	5400000	4400000	6200000	5400000	8000000	9600000	10000000	10400000	12000000	12400000	12600000	20000000
6	10000	36	48	34	50	49	45	6	5	7	9	9	12	16	16	14	25	28	31	20	17	21	19	21	17	16	13	20	17	14	15	20	20	22		6	7200000	9600000	6800000	10000000	9800000	9000000	12000000	10000000	14000000	18000000	18000000	24000000	32000000
7	10000	52	68	50	7	10	8	10	9	12	20	15	16	28	27	25	49	50	55	39	43	39	35	41	32	30	26	39	31	27	29	37	40	43		7	10400000	13600000	10000000	14000000	20000000	16000000	20000000	18000000	24000000	40000000	30000000	32000000	56000000
8	10000	8	10	9	11	18	16	17	20	19	33	25	31	50	55	58	10	11	8	7	10	9	6	7	8	6	5	5	59	53	53	5	9	7		8	16000000	20000000	18000000	22000000	36000000	32000000	34000000	40000000	38000000	66000000	50000000	62000000	100000000
9	100000	14	15	17	17	20	31	33	40	35	50	48	58	10	8	10	16	19	14	11	12	15	10	11	9	10	11	13	10	9	9	11	15	13		9	28000000	30000000	34000000	34000000	40000000	62000000	66000000	80000000	70000000	100000000	96000000	116000000	200000000
10	100000	28	24	23	27	36	40	54	55	56	9	7	8	16	12	19	25	30	26	18	23	25	19	19	13	15	20	21	19	16	17	20	22	22		10	56000000	48000000	46000000	54000000	72000000	80000000	108000000	110000000	112000000	180000000	140000000	160000000	320000000
11	100000	45	42	42	43	52	55	10	9	8	16	11	14	30	27	35	48	40	46	25	27	26	23	24	25	20	24	27	20	23	22	21	20	29		11	90000000	84000000	84000000	86000000	104000000	110000000	200000000	180000000	160000000	320000000	220000000	280000000	600000000
12	100000	63	62	69	8	11	10	16	16	14	28	21	24	45	47	50	58	53	56	34	36	40	27	27	24	23	27	27	21	23	21	20	24	21		12	126000000	124000000	138000000	160000000	220000000	200000000	320000000	320000000	280000000	560000000	420000000	480000000	900000000
13	100000	8	9	9	12	16	14	21	30	24	45	39	50	55	56	59	60	64	60	41	44	47	32	35	39	24	28	30	24	22	18	19	27	20		13	160000000	180000000	180000000	240000000	320000000	280000000	420000000	600000000	480000000	900000000	780000000	1000000000	1100000000
14	100000	13	11	14	23	24	27	39	42	44	58	55	52	61	57	57	68	65	63	57	50	55	41	49	45	32	34	37	26	24	22	19	24	20		14	260000000	220000000	280000000	460000000	480000000	540000000	780000000	840000000	880000000	1160000000	1100000000	1040000000	1220000000
15	100000	24	25	24	34	33	39	54	55	53	59	60	66	62	60	64	65	67	64	63	57	60	50	52	55	42	43	46	21	26	25	27	20	19		15	480000000	500000000	480000000	680000000	660000000	780000000	1080000000	1100000000	1060000000	1180000000	1200000000	1320000000	1240000000
16	100000	43	47	42	45	43	45	54	59	58	60	62	65	65	67	59	69	70	67	69	59	64	53	56	59	50	53	51	25	29	27	23	16	19		16	860000000	940000000	840000000	900000000	860000000	900000000	1080000000	1180000000	1160000000	1200000000	1240000000	1300000000	1300000000
17	100000	54	56	67	60	57	56	60	64	59	62	69	53	58	69	64	60	67	75	64	66	68	60	62	60	55	59	54	27	26	24	17	24	17		17	1080000000	1120000000	1340000000	1200000000	1140000000	1120000000	1200000000	1280000000	1180000000	1240000000	1380000000	1060000000	1160000000
18	100000	62	63	60	61	69	60	67	58	50	64	57	69	55	66	70	70	65	69	70	64	63	65	64	68	60	63	64	27	26	27	20	19	27		18	1240000000	1260000000	1200000000	1220000000	1380000000	1200000000	1340000000	1160000000	1000000000	1280000000	1140000000	1380000000	1100000000
19	100000	51	58	70	65	63	70	70	68	62	68	63	71	61	67	72	64	69	70	64	68	65	66	66	63	66	67	66	31	30	33	21	20	23		19	1020000000	1160000000	1400000000	1300000000	1260000000	1400000000	1400000000	1360000000	1240000000	1360000000	1260000000	1420000000	1220000000
20	100000	67	66	69	66	62	71	75	66	61	72	68	65	63	63	70	68	63	66	74	68	62	68	65	69	62	68	63	33	31	34	15	28	14		20	1340000000	1320000000	1380000000	1320000000	1240000000	1420000000	1500000000	1320000000	1220000000	1440000000	1360000000	1300000000	1260000000
21	100000	64	63	59	70	65	66	67	62	68	63	69	62	65	68	70	67	64	60	66	71	64	74	64	68	69	70	68	36	33	33	26	17	19		21	1280000000	1260000000	1180000000	1400000000	1300000000	1320000000	1340000000	1240000000	1360000000	1260000000	1380000000	1240000000	1300000000
22	100000	75	63	59	68	57	67	74	60	62	64	70	71	64	69	65	61	68	70	67	62	66	70	65	63	70	72	62	40	37	35	20	18	25		22	1500000000	1260000000	1180000000	1360000000	1140000000	1340000000	1480000000	1200000000	1240000000	1280000000	1400000000	1420000000	1280000000
23	100000	64	60	60	63	60	75	75	64	63	61	66	60	69	70	66	65	72	71	69	65	69	65	69	67	61	69	62	42	40	39	26	20	19		23	1280000000	1200000000	1200000000	1260000000	1200000000	1500000000	1500000000	1280000000	1260000000	1220000000	1320000000	1200000000	1380000000
24	100000	72	65	61	69	66	71	70	68	65	68	64	62	70	64	67	68	70	70	64	68	72	68	62	60	72	65	60	44	41	42	17	21	22		24	1440000000	1300000000	1220000000	1380000000	1320000000	1420000000	1400000000	1360000000	1300000000	1360000000	1280000000	1240000000	1400000000
Key
	10^3 concentration
	10^4 concentration
	10^5 concentration
[truncated: 20 more columns]

## Sheet: AHLQuantification_FigureS5
Condition	amyE+
Colony counts par 5 μl of diluted culture						No. of cells/ ml = colony counts* 200*dilution factor
													mCherry fluorescence calculations																							Standard Curve									AHL conc. in supernatant of QS cells
Time (hr)	Dilution		Condition1			Time (hr)		Condition1							OD @ 600 nm			mCherry fluorescence		Normalized OD @ 600 nm			Normalized fluorescence			Fluorescence/ growth			Fold change in fluorescene
		R1	R2	R3			R1	R2	R3	Average	Std		Time (hr)	R1	R2	R3	R1	R2	R3	R1	R2	R3	R1	R2	R3	R1	R2	R3	R1	R2	R3	AverageFold Change	standard deviation			No	AHL conc	OD	Fluorescence	Normalized OD	Normalized fluorescence	Fluorescence/OD	Fold change		Time (hr)	R1	R2	R3	average
0	10^2	15	19	16		0	300000	380000	320000	333000	34000		0	0.5547	0.5491	0.5067	990	992	1121	0.2029	0.1973	0.1549	971	973	1102	4785.61	4931.58	7114.27	1.44791	1.49207	2.15245	1.69747	0.275943			C1	1e-05	0.4567	2610	0.1049	2591	24699.7	7.473		0	1.97e-11	2.15e-11	7.99e-11	4.04e-11
1	10^2	30	35	28		1	600000	700000	560000	620000	58900		1	0.5655	0.5619	0.5387	1037	1085	1017	0.2137	0.2101	0.1869	1018	1066	998	4763.69	5073.77	5339.75	1.44127	1.53509	1.61556	1.53064	0.0390263			C2	1e-06	0.4606	2537	0.1088	2518	23143.4	7.00212		1	1.95e-11	2.35e-11	2.75e-11	2.35e-11
2	10^2	55	55	51		2	1100000	1100000	1020000	1070000	37700		2	0.5457	0.5411	0.5585	1023	1040	1031	0.1939	0.1893	0.2067	1004	1021	1012	5177.93	5393.55	4895.98	1.5666	1.63184	1.4813	1.55991	0.0614787			C3	1e-07	0.4363	1844	0.0845	1825	21597.6	6.53445		2	2.5e-11	2.84e-11	2.11e-11	2.48e-11
3	10^3	12	11	10		3	2400000	2200000	2000000	2200000	163000		3	0.4386	0.533	0.5361	578	1140	1006	0.0868	0.1812	0.1843	559	1121	987	6440.09	6186.53	5355.4	1.94848	1.87176	1.6203	1.81351	0.107475			C4	1e-08	0.4944	2357	0.1426	2338	16395.5	4.96053		3	5.33e-11	4.58e-11	2.78e-11	4.23e-11
4	10^3	21	25	19		4	4200000	5000000	3800000	4330000	499000		4	0.5256	0.5738	0.5417	1270	1615	1281	0.1738	0.222	0.1899	1251	1596	1262	7197.93	7189.19	6645.6	2.17776	2.17512	2.01065	2.12118	0.068454			C5	1e-09	0.489	1449	0.1372	1430	10422.7	3.15344		4	8.4e-11	8.36e-11	6.03e-11	7.6e-11
5	10^3	39	44	34		5	7800000	8800000	6800000	7800000	816000		5	0.4904	0.5284	0.4981	1073	1404	1146	0.1386	0.1766	0.1463	1054	1385	1127	7604.62	7842.58	7703.35	2.30081	2.3728	2.33068	2.33476	0.0189689			C6	1e-10	0.5077	853	0.1559	834	5349.58	1.61854		5	1.07e-10	1.24e-10	1.14e-10	1.15e-10
6	10^4	7	8	7		6	14000000	16000000	14000000	14700000	943000		6	0.5356	0.5372	0.538	1492	1582	1624	0.1838	0.1854	0.1862	1473	1563	1605	8014.15	8430.42	8619.76	2.42471	2.55066	2.60794	2.52777	0.0337199			C7	1e-11	0.5063	715	0.1545	696	4504.86	1.36296		6	1.37e-10	1.76e-10	1.97e-10	1.7e-10
7	10^4	18	15	12		7	36000000	30000000	24000000	30000000	4900000		7	0.5145	0.5223	0.5165	1438	1597	1610	0.1627	0.1705	0.1647	1419	1578	1591	8721.57	9255.13	9659.99	2.63875	2.80018	2.92267	2.7872	0.0610326												7	2.1e-10	2.89e-10	3.69e-10	2.89e-10
8	10^4	24	31	25		8	48000000	62000000	50000000	53300000	6180000		8	0.5284	0.52	0.5268	1703	1711	1803	0.1766	0.1682	0.175	1684	1692	1784	9535.67	10059.5	10194.3	2.88506	3.04353	3.08432	3.0043	0.0326703												8	3.42e-10	4.68e-10	5.08e-10	4.39e-10
9	10^4	41	49	44		9	82000000	98000000	88000000	89300000	6600000		9	0.5146	0.4897	0.4809	1714	1536	1408	0.1628	0.1379	0.1291	1695	1517	1389	10411.5	11000.7	10759.1	3.15006	3.32831	3.25521	3.24453	0.037236												9	5.79e-10	8.24e-10	7.13e-10	7.05e-10
10	10^4	61	79	70		10	122000000	158000000	140000000	140000000	14700000		10	0.513	0.506	0.5165	1830	1819	1890	0.1612	0.1542	0.1647	1811	1800	1871	11234.5	11673.2	11360	3.39904	3.53176	3.43703	3.45594	0.0409332												10	9.49e-10	1.23e-09	1.02e-09	1.07e-09
11	10^5	11	15	13		11	220000000	300000000	260000000	260000000	32700000		11	0.5051	0.5028	0.5008	1818	1835	1821	0.1533	0.151	0.149	1799	1816	1802	11735.2	12026.5	12094	3.55052	3.63866	3.65908	3.61609	0.0175579												11	1.28e-09	1.53e-09	1.59e-09	1.47e-09
12	10^5	20	24	23		12	400000000	480000000	460000000	447000000	34000000		12	0.508	0.5055	0.5077	1999	1938	2015	0.1562	0.1537	0.1559	1980	1919	1996	12676.1	12485.4	12803.1	3.83519	3.7775	3.87362	3.82877	0.0392727												12	2.25e-09	2.01e-09	2.43e-09	2.23e-09
13	10^5	30	40	41		13	600000000	800000000	820000000	740000000	99300000		13	0.5052	0.4858	0.509	2006	1774	2098	0.1534	0.134	0.1572	1987	1755	2079	12953.1	13097	13225.2	3.919	3.96255	4.00133	3.96096	0.0186674												13	2.66e-09	2.9e-09	3.14e-09	2.9e-09
14	10^5	45	51	49		14	900000000	1020000000	980000000	967000000	49900000		14	0.5034	0.4987	0.5003	2012	2006	2031	0.1516	0.1469	0.1485	1993	1987	2012	13146.4	13526.2	13548.8	3.97751	4.09241	4.09925	4.05639	0.0188013												14	2.99e-09	3.76e-09	3.81e-09	3.52e-09
15	10^5	44	55	51		15	880000000	1100000000	1020000000	1000000000	90900000		15	0.5021	0.4932	0.5067	2065	1945	2090	0.1503	0.1414	0.1549	2046	1926	2071	13612.8	13620.9	13369.9	4.1186	4.12107	4.04512	4.09493	0.0315032												15	3.96e-09	3.98e-09	3.42e-09	3.78e-09
16	10^5	46	57	48		16	920000000	1140000000	960000000	1010000000	95700000		16	0.507	0.5083	0.5019	2108	2149	2088	0.1552	0.1565	0.1501	2089	2130	2069	13460	13610.2	13784.1	4.07239	4.11783	4.17045	4.12022	0.0242605												16	3.61e-09	3.95e-09	4.39e-09	3.98e-09
17	10^5	51	58	50		17	1020000000	1160000000	1000000000	1060000000	71200000		17	0.5043	0.5006	0.4988	2040	2094	1999	0.1525	0.1488	0.147	2021	2075	1980	13252.5	13944.9	13469.4	4.00959	4.21908	4.07522	4.1013	0.0625844												17	3.19e-09	4.83e-09	3.63e-09	3.88e-09
18	10^5	55	60	52		18	1100000000	1200000000	1040000000	1110000000	66000000		18	0.4606	0.5038	0.5092	1538	2061	2097	0.1088	0.152	0.1574	1519	2042	2078	13961.4	13434.2	13202	4.22408	4.06457	3.99433	4.09433	0.0419248												18	4.88e-09	3.55e-09	3.09e-09	3.84e-09
[truncated: 1 more columns]

## Sheet: StarchQuantification_FigureS5
Condition 1		amyE+		QS cells
Condition 2		amyE+ + AHL		ON cells
																	Raw data: Decrease in starch content (OD @ 610 nm)
Colony counts par 5 μl of diluted culture									No. of cells/ ml = colony counts* 200*dilution factor
Time (hr)	Dilution		Condition1			Condition2			Time (hr)		Condition1			Condition2			Time (hr)		Condition1			Condition2		QS cultures		ON cultures
		R1	R2	R3	R1	R2	R3			R1	R2	R3	R1	R2	R3			R1	R2	R3	R1	R2	R3	Av(1)	St(1)	Av(2)	St(2)
0	10^2	19	13	10	23	19	16		0	380000	260000	200000	460000	380000	320000		0	0.9484	0.9414	0.9923	0.9661	0.9454	0.9555	0.9607	0.0225266	0.955667	0.00845155
1	10^2	35	33	31	20	24	31		1	700000	660000	620000	400000	480000	620000		1	0.9651	0.9892	0.9726	0.9271	0.9458	0.924	0.975633	0.0100699	0.9323	0.00962948
2	10^2	54	58	41	36	30	36		2	1080000	1160000	820000	720000	600000	720000		2	0.9482	0.9778	0.9168	0.9054	0.9158	0.9037	0.9476	0.0249068	0.9083	0.00534852
3	10^3	19	15	17	10	14	12		3	3800000	3000000	3400000	2000000	2800000	2400000		3	0.9337	0.9391	0.9989	0.8952	0.8854	0.9151	0.957233	0.0295451	0.898567	0.0123565
4	10^3	28	26	25	15	19	19		4	5600000	5200000	5000000	3000000	3800000	3800000		4	0.9288	0.9465	0.9604	0.8765	0.8909	0.8642	0.945233	0.0129317	0.8772	0.0109115
5	10^3	49	53	57	23	30	39		5	9800000	10600000	11400000	4600000	6000000	7800000		5	0.9504	0.948	0.9384	0.8566	0.842	0.865	0.9456	0.00518461	0.854533	0.0095027
6	10^4	10	11	17	52	40	70		6	20000000	22000000	34000000	10400000	8000000	14000000		6	0.9062	0.9219	0.906	0.7923	0.7845	0.7995	0.911367	0.00744863	0.7921	0.00612536
7	10^4	13	19	26	11	8	9		7	26000000	38000000	52000000	22000000	16000000	18000000		7	0.8912	0.8877	0.8758	0.7343	0.7744	0.7611	0.8849	0.00659143	0.7566	0.0166771
8	10^4	30	34	39	18	15	15		8	60000000	68000000	78000000	36000000	30000000	30000000		8	0.8798	0.87813	0.8678	0.7188	0.7538	0.7051	0.875243	0.00530721	0.7259	0.0205058
9	10^4	58	64	72	32	28	22		9	116000000	128000000	144000000	64000000	56000000	44000000		9	0.8569	0.86292	0.85154	0.6985	0.6818	0.6725	0.85712	0.00464847	0.684267	0.0107568
10	10^5	14	13	14	67	52	50		10	280000000	260000000	280000000	134000000	104000000	100000000		10	0.81989	0.80828	0.809	0.6651	0.6307	0.6275	0.81239	0.00531145	0.6411	0.0170208
11	10^5	27	24	21	10	9	9		11	540000000	480000000	420000000	200000000	180000000	180000000		11	0.7811	0.7581	0.76116	0.614	0.5932	0.607	0.766787	0.0101979	0.604733	0.00864148
12	10^5	37	32	42	16	13	15		12	740000000	640000000	840000000	320000000	260000000	300000000		12	0.7354	0.7023	0.7184	0.5962	0.5885	0.6199	0.7187	0.0135147	0.601533	0.0133622
13	10^5	45	49	46	21	19	20		13	900000000	980000000	920000000	420000000	380000000	400000000		13	0.6571	0.6866	0.6555	0.5866	0.5766	0.5916	0.6664	0.0142985	0.584933	0.00623608
14	10^5	55	53	51	30	34	31		14	1100000000	1060000000	1020000000	600000000	680000000	620000000		14	0.6376	0.6547	0.6415	0.5584	0.5946	0.6006	0.6446	0.00731712	0.584533	0.0186407
15	10^5	52	55	48	40	43	51		15	1040000000	1100000000	960000000	800000000	860000000	1020000000		15	0.6211	0.6203	0.638	0.583	0.5715	0.5654	0.626467	0.00816183	0.5733	0.00729703
16	10^5	46	47	36	53	59	55		16	920000000	940000000	720000000	1060000000	1180000000	1100000000		16	0.6413	0.5915	0.6073	0.5755	0.5879	0.612	0.613367	0.0207784	0.5918	0.0151541
17	10^5	39	44	40	42	55	47		17	780000000	880000000	800000000	840000000	1100000000	940000000		17	0.5855	0.5793	0.5792	0.59	0.5722	0.5727	0.581333	0.00294656	0.5783	0.00827565
18	10^5	49	44	37	45	50	57		18	980000000	880000000	740000000	900000000	1000000000	1140000000		18	0.568	0.552	0.5456	0.5831	0.5727	0.5891	0.5552	0.00942049	0.581633	0.00677511
Key
	Dilution 10^3
